# Supplementary material for: Genotype-phenotype correlation in multiple endocrine neoplasia type 1
Source: JCI Insight. 2025 Feb 13;10(6):e176993. doi: 10.1172/jci.insight.176993 (PMC11949022; doi:10.1172/jci.insight.176993)
Supplement: Supporting data values [file jciinsight-10-176993-s058.xlsx]

## Sheet: Fig 3A
cgroup	status	tt_first
Positive	1	5
Positive	1	9
Positive	1	9
Positive	1	12
Positive	1	12
Positive	1	12
Positive	1	13
Negative	1	13
Negative	1	13
Positive	1	14
Positive	1	14
Positive	1	14
Positive	1	14
Positive	1	15
Positive	1	16
Positive	1	16
Positive	1	16
Positive	1	16
Positive	1	17
Negative	1	17
Positive	1	17
Positive	1	17
Positive	1	17
Positive	1	17
Negative	1	17
Positive	1	17
Positive	1	17
Positive	1	18
Positive	1	18
Positive	1	18
Positive	1	18
Negative	1	18
Positive	1	18
Positive	1	19
Positive	1	19
Positive	1	19
Positive	1	19
Positive	1	19
Positive	1	19
Positive	1	20
Positive	1	20
Positive	1	20
Positive	1	20
Positive	1	20
Positive	1	20
Positive	1	20
Positive	1	20
Positive	1	20
Positive	1	21
Positive	1	21
Positive	1	22
Positive	1	22
Positive	1	22
Positive	1	22
Positive	1	22
Positive	1	22
Positive	1	22
Positive	1	22
Positive	1	22
Positive	1	22
Positive	1	22
Positive	1	23
Positive	1	23
Positive	1	23
Positive	1	23
Positive	1	24
Positive	1	24
Positive	1	24
Positive	1	24
Positive	1	24
Positive	1	24
Positive	1	25
Positive	1	25
Positive	1	25
Positive	1	25
Positive	1	25
Positive	1	26
Positive	1	26
Positive	1	26
Positive	1	26
Positive	1	26
Positive	1	26
Positive	1	26
Positive	1	26
Negative	1	26
Positive	1	26
Positive	1	27
Positive	1	27
Positive	1	27
Positive	1	27
Positive	1	27
Positive	1	27
Positive	1	27
Positive	1	27
Negative	1	27
Positive	1	28
Positive	1	28
Negative	1	28
Negative	1	28
Positive	1	29
Positive	1	29
Negative	1	29
Positive	1	29
Positive	1	29
Negative	1	29
Positive	1	29
Negative	1	29
Positive	1	29
Positive	1	29
Negative	1	29
Negative	1	29
Negative	1	30
Positive	1	30
Positive	1	30
Positive	1	30
Positive	1	30
Positive	1	30
Negative	1	30
Positive	1	30
Positive	1	30
Positive	1	30
Positive	1	31
Positive	1	31
Positive	1	32
Positive	1	32
Positive	1	32
Positive	1	32
Positive	1	33
Positive	1	33
Negative	1	33
Positive	1	33
Positive	1	34
Positive	1	35
Negative	1	35
Positive	1	35
Positive	1	35
Positive	1	35
Positive	1	35
Negative	1	35
Positive	1	35
Positive	1	36
Positive	1	36
Positive	1	36
Positive	1	36
Positive	1	36
Positive	1	36
Positive	1	36
Positive	1	36
Positive	1	36
Positive	1	37
Positive	1	38
Positive	1	38
Positive	1	38
Positive	1	38
Positive	1	39
Positive	1	39
Positive	1	40
Negative	1	40
Positive	1	40
Positive	1	41
Negative	1	41
Positive	1	41
Negative	1	42
Positive	1	43
Positive	1	43
Positive	1	44
Negative	1	44
Positive	1	44
Positive	1	45
Positive	1	45
Positive	1	46
Negative	1	47
Positive	1	47
Positive	1	47
Positive	1	48
Positive	1	49
Positive	1	50
Negative	1	50
Positive	1	51
Negative	1	51
Negative	1	51
Negative	1	52
Negative	1	53
Negative	1	53
Negative	1	53
Positive	1	54
Positive	1	54
Negative	1	55
Negative	1	55
Positive	1	55
Negative	1	56
Negative	1	57
Negative	1	57
Negative	1	57
Negative	1	58
Positive	1	58
Negative	1	59
Positive	1	61
Negative	1	62
Negative	1	64
Negative	1	64
Negative	1	64
Negative	1	64
Positive	1	65
Negative	1	66
Negative	1	71
Positive	1	73
Negative	1	76
Positive	0	79.1753

## Sheet: Fig 3B
cgroup	status	tt_second
Negative	1	14
Negative	1	17
Negative	1	28
Negative	1	33
Negative	1	35
Negative	0	35.6712
Negative	1	36
Negative	1	37
Negative	1	40
Negative	1	41
Negative	1	42
Negative	1	42
Negative	1	43
Negative	1	45
Negative	1	49
Negative	1	49
Negative	1	49
Negative	1	50
Negative	1	52
Negative	0	52.5534
Negative	1	53
Negative	1	53
Negative	1	53
Negative	1	53
Negative	1	54
Negative	1	54
Negative	1	54
Negative	1	56
Negative	1	57
Negative	1	58
Negative	1	58
Negative	1	59
Negative	1	59
Negative	1	59
Negative	1	59
Negative	1	61
Negative	1	62
Negative	1	63
Negative	0	63.6384
Negative	1	64
Negative	1	66
Negative	1	68
Negative	1	68
Negative	0	74.4055
Negative	1	75
Negative	1	76
Negative	1	79
Positive	1	5
Positive	1	11
Positive	1	12
Positive	1	13
Positive	1	14
Positive	1	15
Positive	1	16
Positive	1	17
Positive	1	17
Positive	1	17
Positive	1	17
Positive	1	18
Positive	1	19
Positive	1	19
Positive	1	19
Positive	1	19
Positive	1	20
Positive	1	20
Positive	1	21
Positive	1	22
Positive	1	22
Positive	1	22
Positive	1	23
Positive	1	23
Positive	1	23
Positive	1	23
Positive	1	23
Positive	1	24
Positive	1	24
Positive	1	24
Positive	1	24
Positive	1	24
Positive	1	24
Positive	0	24.2082
Positive	1	25
Positive	1	25
Positive	1	25
Positive	1	26
Positive	1	26
Positive	1	26
Positive	1	26
Positive	1	27
Positive	1	27
Positive	1	27
Positive	1	28
Positive	0	28.6466
Positive	1	29
Positive	1	29
Positive	1	30
Positive	1	30
Positive	1	30
Positive	1	30
Positive	1	30
Positive	1	30
Positive	1	30
Positive	0	30.2164
Positive	1	31
Positive	1	31
Positive	1	31
Positive	1	31
Positive	1	31
Positive	1	32
Positive	1	32
Positive	1	32
Positive	1	32
Positive	1	32
Positive	1	33
Positive	1	33
Positive	1	33
Positive	1	34
Positive	1	35
Positive	1	35
Positive	1	35
Positive	1	35
Positive	1	35
Positive	1	35
Positive	0	35.0247
Positive	1	36
Positive	1	36
Positive	1	36
Positive	1	36
Positive	1	36
Positive	1	36
Positive	0	36.3068
Positive	1	37
Positive	1	37
Positive	1	37
Positive	1	37
Positive	1	37
Positive	1	37
Positive	1	37
Positive	1	37
Positive	1	37
Positive	1	38
Positive	1	38
Positive	1	38
Positive	1	38
Positive	1	38
Positive	1	38
Positive	1	38
Positive	0	38.0493
Positive	1	39
Positive	1	39
Positive	1	39
Positive	1	41
Positive	0	41.8904
Positive	1	42
Positive	1	43
Positive	1	43
Positive	1	43
Positive	1	43
Positive	1	44
Positive	1	44
Positive	1	44
Positive	1	44
Positive	0	44.6548
Positive	1	45
Positive	1	45
Positive	1	45
Positive	1	45
Positive	1	46
Positive	1	47
Positive	1	47
Positive	1	47
Positive	1	47
Positive	1	47
Positive	1	47
Positive	1	47
Positive	1	48
Positive	1	48
Positive	1	48
Positive	1	48
Positive	0	49.6164
Positive	1	50
Positive	0	50.3151
Positive	1	51
Positive	1	51
Positive	1	51
Positive	1	51
Positive	1	52
Positive	1	52
Positive	1	53
Positive	1	54
Positive	1	54
Positive	1	55
Positive	1	55
Positive	1	56
Positive	0	56.0767
Positive	0	56.1123
Positive	1	57
Positive	1	57
Positive	1	59
Positive	1	59
Positive	0	59.937
Positive	1	60
Positive	0	62.4164
Positive	0	63.6685
Positive	1	65
Positive	1	68
Positive	1	73
Positive	1	74
Positive	0	79.1753

## Sheet: Fig 3C
cgroup	status	tt_second
Negative	1	14
Negative	1	17
Negative	1	28
Negative	1	33
Negative	1	35
Negative	0	35.6712
Negative	1	36
Negative	1	37
Negative	1	40
Negative	1	41
Negative	1	42
Negative	1	42
Negative	1	43
Negative	1	45
Negative	1	49
Negative	1	49
Negative	1	49
Negative	1	50
Negative	1	52
Negative	0	52.5534
Negative	1	53
Negative	1	53
Negative	1	53
Negative	1	53
Negative	1	54
Negative	1	54
Negative	1	54
Negative	1	56
Negative	1	57
Negative	1	58
Negative	1	58
Negative	1	59
Negative	1	59
Negative	1	59
Negative	1	59
Negative	1	61
Negative	1	62
Negative	1	63
Negative	0	63.6384
Negative	1	64
Negative	1	66
Negative	1	68
Negative	1	68
Negative	0	74.4055
Negative	1	75
Negative	1	76
Negative	1	79
Positive	1	5
Positive	1	11
Positive	1	12
Positive	1	13
Positive	1	14
Positive	1	15
Positive	1	16
Positive	1	17
Positive	1	17
Positive	1	17
Positive	1	17
Positive	1	18
Positive	1	19
Positive	1	19
Positive	1	19
Positive	1	19
Positive	1	20
Positive	1	20
Positive	1	21
Positive	1	22
Positive	1	22
Positive	1	22
Positive	1	23
Positive	1	23
Positive	1	23
Positive	1	23
Positive	1	23
Positive	1	24
Positive	1	24
Positive	1	24
Positive	1	24
Positive	1	24
Positive	1	24
Positive	0	24.2082
Positive	1	25
Positive	1	25
Positive	1	25
Positive	1	26
Positive	1	26
Positive	1	26
Positive	1	26
Positive	1	27
Positive	1	27
Positive	1	27
Positive	1	28
Positive	0	28.6466
Positive	1	29
Positive	1	29
Positive	1	30
Positive	1	30
Positive	1	30
Positive	1	30
Positive	1	30
Positive	1	30
Positive	1	30
Positive	0	30.2164
Positive	1	31
Positive	1	31
Positive	1	31
Positive	1	31
Positive	1	31
Positive	1	32
Positive	1	32
Positive	1	32
Positive	1	32
Positive	1	32
Positive	1	33
Positive	1	33
Positive	1	33
Positive	1	34
Positive	1	35
Positive	1	35
Positive	1	35
Positive	1	35
Positive	1	35
Positive	1	35
Positive	0	35.0247
Positive	1	36
Positive	1	36
Positive	1	36
Positive	1	36
Positive	1	36
Positive	1	36
Positive	0	36.3068
Positive	1	37
Positive	1	37
Positive	1	37
Positive	1	37
Positive	1	37
Positive	1	37
Positive	1	37
Positive	1	37
Positive	1	37
Positive	1	38
Positive	1	38
Positive	1	38
Positive	1	38
Positive	1	38
Positive	1	38
Positive	1	38
Positive	0	38.0493
Positive	1	39
Positive	1	39
Positive	1	39
Positive	1	41
Positive	0	41.8904
Positive	1	42
Positive	1	43
Positive	1	43
Positive	1	43
Positive	1	43
Positive	1	44
Positive	1	44
Positive	1	44
Positive	1	44
Positive	0	44.6548
Positive	1	45
Positive	1	45
Positive	1	45
Positive	1	45
Positive	1	46
Positive	1	47
Positive	1	47
Positive	1	47
Positive	1	47
Positive	1	47
Positive	1	47
Positive	1	47
Positive	1	48
Positive	1	48
Positive	1	48
Positive	1	48
Positive	0	49.6164
Positive	1	50
Positive	0	50.3151
Positive	1	51
Positive	1	51
Positive	1	51
Positive	1	51
Positive	1	52
Positive	1	52
Positive	1	53
Positive	1	54
Positive	1	54
Positive	1	55
Positive	1	55
Positive	1	56
Positive	0	56.0767
Positive	0	56.1123
Positive	1	57
Positive	1	57
Positive	1	59
Positive	1	59
Positive	0	59.937
Positive	1	60
Positive	0	62.4164
Positive	0	63.6685
Positive	1	65
Positive	1	68
Positive	1	73
Positive	1	74
Positive	0	79.1753

## Sheet: Fig 4A
cgroup	status	tt_pit
Positive	1	5
Positive	1	9
Positive	1	9
Positive	1	12
Positive	1	13
Positive	1	13
Negative	1	13
Positive	1	14
Positive	1	14
Positive	1	14
Positive	1	15
Positive	1	16
Positive	1	16
Negative	1	17
Positive	1	17
Positive	1	17
Positive	1	17
Positive	1	17
Positive	1	18
Negative	1	18
Positive	1	19
Positive	1	19
Positive	1	19
Positive	1	20
Positive	0	20.2192
Positive	1	21
Positive	1	22
Positive	1	23
Positive	1	24
Positive	1	24
Positive	1	24
Positive	1	24
Positive	0	24.2082
Positive	0	24.989
Positive	1	25
Positive	1	25
Positive	1	26
Positive	1	26
Negative	1	26
Positive	1	26
Positive	1	26
Negative	1	27
Positive	1	28
Negative	1	28
Negative	1	28
Positive	0	28.6466
Negative	1	29
Negative	1	29
Positive	1	29
Positive	1	29
Negative	1	29
Negative	1	29
Positive	0	29.8356
Positive	1	30
Negative	1	30
Positive	1	30
Positive	1	30
Positive	1	30
Positive	0	30.2164
Positive	0	30.7589
Positive	1	31
Positive	1	31
Positive	1	31
Positive	0	31.1753
Positive	1	32
Positive	1	33
Negative	1	33
Positive	1	33
Positive	0	33.1123
Positive	0	33.9342
Positive	1	34
Positive	1	34
Positive	1	35
Positive	1	35
Negative	1	35
Positive	1	35
Positive	0	35.0247
Positive	1	36
Positive	1	36
Positive	1	36
Negative	1	36
Positive	1	36
Positive	1	37
Positive	1	37
Positive	1	37
Positive	1	37
Positive	0	37.5452
Positive	1	38
Positive	1	38
Positive	1	38
Positive	1	38
Positive	1	38
Positive	1	38
Positive	0	38.0493
Positive	1	39
Positive	1	39
Positive	0	39.4164
Positive	1	40
Negative	1	40
Positive	0	40.4658
Positive	0	40.6247
Negative	1	41
Positive	0	41.8904
Positive	1	42
Positive	1	43
Positive	1	43
Positive	1	43
Positive	0	43.2411
Negative	0	43.2959
Positive	0	43.8959
Positive	1	44
Positive	1	44
Positive	0	44.3068
Positive	0	44.5479
Positive	0	44.6548
Positive	1	45
Positive	1	45
Positive	1	45
Negative	1	45
Positive	1	45
Positive	0	45.3753
Positive	1	46
Positive	0	46.8904
Positive	1	47
Positive	1	47
Positive	1	47
Positive	1	47
Positive	0	47.2137
Positive	0	47.2384
Positive	0	47.4192
Positive	0	47.8082
Positive	0	47.8466
Positive	1	48
Positive	1	48
Positive	0	48.463
Positive	0	48.4959
Negative	1	49
Positive	1	49
Positive	1	49
Positive	1	49
Positive	0	49.063
Negative	0	49.1644
Positive	0	49.6164
Positive	0	50.3151
Positive	0	50.6027
Positive	1	51
Negative	1	51
Negative	1	51
Positive	1	52
Negative	1	52
Positive	1	52
Positive	0	52.4384
Negative	0	52.5534
Positive	0	52.8055
Negative	1	53
Negative	1	53
Negative	1	53
Positive	0	53.1534
Positive	0	53.7534
Positive	1	54
Negative	1	55
Positive	0	55.2904
Positive	0	55.7781
Negative	1	56
Negative	1	56
Positive	1	56
Positive	0	56.0767
Positive	0	56.1123
Negative	1	57
Negative	1	57
Positive	1	58
Positive	1	58
Positive	0	58.8247
Positive	0	58.9096
Negative	1	59
Negative	1	59
Negative	1	59
Positive	0	59.2548
Positive	0	59.937
Positive	0	60.3014
Negative	1	62
Positive	1	62
Positive	0	62.4164
Positive	1	63
Negative	1	63
Positive	1	63
Positive	0	63.5534
Negative	0	63.6384
Positive	0	63.6685
Negative	1	64
Negative	1	64
Positive	1	65
Positive	1	65
Negative	0	67.2548
Positive	1	68
Positive	1	69
Negative	0	69.3342
Positive	0	69.8849
Negative	0	70.3014
Positive	0	73.6466
Positive	0	74.1452
Negative	0	74.4055
Positive	0	75.1644
Positive	0	77.4658
Negative	0	78.4055
Negative	1	79
Positive	0	79.1753
Positive	0	79.4712
Positive	0	84.6493

## Sheet: Fig 4B
cgroup	status	tt_phpt
Positive	1	18
Positive	1	36
Positive	1	54
Positive	1	24
Positive	1	48
Positive	1	39
Positive	1	51
Positive	1	17
Positive	1	37
Positive	1	22
Positive	1	23
Positive	1	35
Positive	1	25
Negative	1	40
Positive	1	19
Positive	1	24
Positive	1	25
Positive	1	38
Positive	1	26
Positive	1	33
Positive	1	30
Positive	1	20
Positive	1	23
Positive	1	50
Positive	1	22
Positive	1	26
Negative	1	47
Positive	1	38
Positive	1	34
Positive	1	27
Negative	1	54
Positive	1	27
Positive	1	22
Positive	1	33
Positive	1	33
Positive	1	38
Positive	0	63.6685
Negative	1	58
Positive	1	22
Positive	1	23
Positive	1	36
Positive	1	26
Positive	1	47
Positive	1	12
Positive	1	40
Positive	1	20
Positive	1	27
Positive	1	27
Positive	1	33
Negative	1	43
Positive	1	5
Positive	1	32
Positive	1	21
Positive	1	29
Positive	1	47
Positive	1	31
Positive	1	15
Positive	1	36
Positive	1	36
Positive	1	14
Positive	1	20
Positive	1	45
Negative	1	35
Positive	1	39
Positive	1	24
Positive	1	30
Positive	1	29
Positive	0	79.1753
Negative	1	41
Negative	1	71
Positive	1	30
Negative	1	59
Positive	1	44
Positive	1	26
Positive	1	43
Positive	1	31
Positive	1	16
Positive	1	12
Positive	1	26
Positive	1	46
Positive	1	37
Positive	1	19
Negative	1	57
Positive	1	30
Positive	1	22
Positive	1	32
Positive	1	20
Positive	1	36
Positive	1	25
Positive	1	35
Negative	1	42
Negative	1	58
Positive	1	19
Positive	1	48
Positive	1	51
Negative	1	59
Positive	1	43
Negative	1	33
Positive	1	40
Positive	1	26
Positive	1	29
Negative	0	36.4438
Positive	1	73
Negative	1	66
Positive	1	29
Positive	1	33
Negative	1	49
Negative	1	44
Negative	1	57
Positive	1	44
Negative	1	53
Negative	1	62
Negative	1	55
Positive	1	19
Positive	1	19
Negative	1	53
Positive	1	20
Positive	1	22
Positive	1	32
Negative	1	75
Negative	1	14
Positive	1	36
Positive	1	61
Negative	1	55
Positive	1	23
Positive	1	22
Positive	1	35
Positive	1	19
Positive	1	22
Positive	1	24
Positive	0	36.3068
Negative	1	50
Positive	1	60
Negative	1	66
Positive	1	19
Positive	1	17
Negative	0	35.6712
Negative	1	42
Positive	1	22
Positive	1	28
Positive	1	41
Negative	1	29
Positive	1	23
Negative	1	76
Negative	0	39.1123
Positive	1	35
Positive	1	20
Positive	1	27
Positive	1	27
Positive	1	27
Positive	1	14
Positive	1	30
Positive	1	29
Positive	1	26
Positive	1	17
Positive	1	20
Positive	1	17
Positive	1	19
Positive	1	31
Negative	1	68
Positive	1	23
Positive	1	18
Positive	0	14.6603
Positive	1	23
Positive	0	39.9863
Negative	1	49
Positive	1	27
Negative	1	28
Negative	1	58
Positive	1	35
Positive	1	27
Negative	1	53
Positive	1	47
Positive	1	30
Positive	1	20
Positive	1	38
Positive	1	32
Positive	1	27
Positive	1	24
Negative	1	17
Positive	1	35
Positive	1	36
Positive	1	35
Positive	1	31
Positive	1	25
Positive	1	22
Positive	1	17
Negative	1	54
Negative	1	52
Negative	1	50
Negative	1	53
Negative	1	64
Positive	1	58
Positive	1	37
Positive	1	36
Positive	1	18
Positive	1	16
Negative	1	61
Negative	1	13
Positive	1	17
Positive	1	33
Positive	1	39
Positive	1	20
Negative	1	35
Positive	1	55
Positive	1	54
Positive	1	37
Positive	1	31
Positive	1	35

## Sheet: Fig 4C
cgroup	status	tt_gepnetage
Positive	1	11
Positive	1	12
Positive	1	16
Positive	1	16
Positive	0	16.3973
Negative	1	17
Positive	1	17
Positive	1	17
Positive	0	17.9973
Positive	1	18
Positive	1	18
Positive	1	18
Positive	0	19.1808
Positive	1	20
Positive	1	20
Positive	1	21
Positive	1	21
Positive	1	22
Negative	1	22
Positive	1	22
Positive	1	22
Positive	1	23
Positive	1	23
Positive	0	23.6274
Positive	1	24
Positive	1	24
Positive	1	24
Positive	1	24
Positive	1	24
Positive	0	24.2082
Positive	1	25
Positive	1	25
Positive	1	26
Positive	1	26
Positive	1	26
Positive	1	27
Positive	1	28
Positive	1	28
Positive	1	28
Positive	1	28
Positive	1	28
Positive	0	28.6466
Negative	0	28.9644
Positive	1	29
Positive	1	29
Positive	1	29
Negative	1	30
Positive	1	30
Positive	1	30
Positive	1	30
Positive	1	30
Positive	1	30
Positive	1	30
Positive	1	30
Positive	0	30.2164
Positive	0	30.8137
Positive	1	31
Positive	1	31
Positive	1	32
Positive	1	32
Positive	1	32
Positive	1	32
Negative	0	32.2849
Positive	1	33
Positive	1	33
Positive	1	34
Positive	1	34
Positive	1	35
Positive	1	35
Positive	1	35
Positive	1	35
Positive	0	35.0247
Negative	0	35.274
Negative	0	35.6712
Positive	1	36
Positive	1	36
Positive	1	36
Positive	1	36
Positive	1	36
Positive	1	36
Negative	0	36.0192
Positive	0	36.3068
Positive	1	37
Negative	1	37
Positive	1	37
Positive	1	37
Positive	1	37
Positive	1	37
Positive	1	37
Positive	0	37.0301
Positive	1	38
Positive	1	38
Positive	1	38
Positive	1	38
Positive	1	38
Positive	0	38.0027
Positive	0	38.0493
Positive	1	39
Positive	1	39
Positive	1	40
Positive	1	41
Positive	1	41
Positive	1	41
Positive	0	41.8904
Negative	1	42
Positive	1	42
Positive	1	42
Negative	0	42.0411
Positive	0	42.0493
Positive	1	43
Positive	1	44
Positive	1	44
Positive	1	44
Positive	1	44
Positive	1	44
Positive	0	44.6548
Positive	1	45
Positive	1	45
Positive	1	45
Positive	1	45
Positive	1	46
Positive	1	46
Positive	1	46
Negative	0	46.3973
Positive	0	46.4329
Positive	1	47
Positive	1	47
Positive	1	47
Positive	1	47
Positive	1	47
Positive	1	47
Positive	1	47
Positive	1	48
Positive	1	48
Positive	1	48
Positive	1	48
Positive	1	48
Positive	1	48
Positive	1	48
Negative	0	48.2932
Negative	0	49.4712
Positive	0	49.6164
Positive	1	50
Positive	1	50
Positive	0	50.3151
Positive	0	50.526
Negative	0	50.8603
Positive	1	51
Positive	1	51
Positive	1	51
Positive	1	52
Positive	1	52
Negative	0	52.5534
Positive	1	53
Negative	0	53.4384
Negative	0	53.7425
Positive	1	54
Negative	1	54
Positive	1	54
Positive	1	54
Positive	1	55
Positive	1	55
Positive	1	56
Positive	1	56
Positive	0	56.0767
Positive	0	56.1123
Negative	0	56.4959
Positive	1	57
Positive	1	57
Negative	0	57.5836
Negative	0	57.6521
Positive	1	59
Positive	1	59
Positive	0	59.937
Positive	1	60
Negative	0	60.7973
Negative	0	60.9397
Negative	0	60.9945
Negative	0	61.1836
Negative	0	61.3945
Negative	0	61.6
Negative	1	62
Positive	0	62.4164
Negative	0	62.9562
Negative	0	63.6384
Negative	0	63.8849
Negative	0	63.9233
Negative	1	64
Negative	1	64
Positive	1	65
Negative	0	65.7644
Positive	0	66.1863
Negative	0	66.3205
Positive	0	67.8932
Negative	0	67.9562
Negative	1	68
Negative	0	68.1699
Positive	1	69
Positive	0	71.5452
Negative	0	72.1425
Negative	0	72.5918
Positive	1	73
Positive	1	74
Negative	0	74.2137
Negative	0	74.4055
Negative	1	76
Positive	0	79.1753
Negative	0	79.2027
Negative	0	82.2767

## Sheet: Fig 4D
cgroup	status	tt_earlist_nonprimary
Positive	0	14.6603
Positive	0	16.3973
Positive	1	17
Positive	0	17.9973
Positive	0	18.3151
Positive	0	20.2192
Positive	0	21.1123
Positive	0	21.6603
Positive	1	22
Positive	0	22.7315
Positive	0	23.6274
Negative	0	23.9479
Positive	1	24
Positive	0	24.2082
Positive	0	24.2932
Positive	0	24.989
Positive	1	26
Positive	0	27.389
Positive	0	28.6466
Negative	0	28.9644
Positive	0	29.8356
Positive	0	29.9589
Positive	1	30
Positive	1	30
Positive	1	30
Positive	0	30.2164
Positive	0	30.2767
Positive	0	30.7589
Positive	1	31
Positive	1	31
Positive	0	31.1753
Positive	1	32
Positive	1	32
Positive	1	32
Negative	0	32.2849
Positive	1	33
Positive	1	33
Positive	0	33.1123
Positive	0	33.126
Positive	0	33.874
Positive	1	34
Positive	0	34.4712
Positive	1	35
Positive	0	35.0247
Negative	0	35.274
Positive	0	35.6192
Negative	0	35.6712
Positive	1	36
Negative	0	36.0192
Positive	0	36.263
Positive	0	36.3068
Negative	0	36.4438
Positive	0	36.6055
Positive	1	37
Positive	0	37.0301
Positive	0	37.4603
Positive	0	37.5452
Positive	0	37.5534
Positive	1	38
Positive	1	38
Positive	0	38.0027
Positive	0	38.0493
Positive	1	39
Negative	0	39.1123
Positive	0	39.4164
Positive	0	39.5699
Positive	0	39.9863
Positive	1	40
Positive	1	40
Positive	1	40
Positive	0	40.4658
Positive	1	41
Positive	1	42
Negative	0	42.0411
Positive	0	42.0493
Positive	0	42.0575
Positive	1	43
Positive	1	43
Positive	0	43.2411
Negative	0	43.2959
Positive	0	43.3726
Positive	0	43.4137
Positive	1	44
Positive	1	44
Positive	1	44
Positive	1	44
Negative	1	44
Positive	1	44
Positive	1	44
Positive	0	44.1945
Positive	0	44.3068
Positive	0	44.5479
Positive	0	44.6548
Positive	0	44.9178
Positive	1	45
Positive	0	45.5589
Positive	1	46
Positive	1	46
Positive	0	46.7479
Positive	1	47
Positive	0	47.2137
Positive	0	47.2384
Positive	0	47.4192
Positive	0	47.7753
Positive	0	47.8082
Positive	0	47.8466
Positive	1	48
Positive	1	48
Positive	1	48
Positive	1	48
Negative	0	48.2932
Positive	0	48.4959
Negative	0	49.1644
Negative	0	49.4712
Positive	0	49.6164
Positive	1	50
Positive	0	50.3151
Positive	0	50.526
Positive	0	50.6027
Positive	0	50.6493
Negative	0	50.8603
Positive	1	51
Positive	1	51
Positive	1	51
Positive	0	51.263
Positive	0	51.811
Positive	0	52.5068
Negative	0	52.5534
Positive	0	52.8055
Positive	0	52.9425
Negative	1	53
Positive	1	53
Positive	0	53.1534
Negative	0	53.4384
Negative	0	53.7425
Positive	0	53.7534
Positive	1	54
Positive	1	55
Positive	1	55
Positive	1	55
Positive	1	55
Positive	0	55.1397
Positive	0	55.7781
Negative	1	56
Positive	1	56
Positive	0	56.0767
Positive	0	56.1123
Positive	0	56.4603
Negative	0	56.4959
Negative	1	58
Positive	1	58
Negative	0	58.2384
Positive	0	58.2712
Positive	0	58.5068
Positive	1	59
Negative	1	59
Positive	1	59
Negative	1	59
Positive	0	59.2548
Positive	0	59.8658
Positive	0	59.937
Positive	1	60
Positive	0	60.3014
Negative	0	60.7973
Positive	0	60.8575
Negative	0	60.9397
Negative	0	60.9945
Positive	1	61
Positive	0	61.0247
Negative	0	61.5699
Negative	0	61.6
Positive	1	62
Positive	0	62.4164
Positive	0	62.6493
Negative	0	62.9562
Positive	0	63.3589
Negative	0	63.6384
Positive	0	63.6685
Negative	0	63.9233
Negative	1	64
Positive	0	64.2055
Negative	1	65
Negative	0	65.7644
Positive	1	66
Positive	1	66
Positive	0	66.1863
Negative	0	66.3205
Negative	1	67
Positive	0	67.5863
Positive	0	67.9534
Negative	0	67.9562
Positive	1	68
Positive	1	68
Negative	0	68.1699
Positive	0	68.337
Negative	0	69.3342
Positive	1	70
Negative	0	70.3014
Positive	1	71
Positive	1	72
Negative	0	72.1425
Positive	0	73.6466
Negative	0	74.2137
Negative	0	74.4055
Positive	1	75
Negative	0	78.4055
Positive	0	79.1753
Negative	0	82.2767
Positive	0	83.9014

## Sheet: Supp Fig 3
cgroup_gepnet	status	tt_gepnetage
Positive without dpNET	1	11
Positive with dpNET	1	12
Positive with dpNET	1	16
Positive with dpNET	1	16
Positive without dpNET	0	16.3973
Negative with dpNET	1	17
Positive with dpNET	1	17
Positive with dpNET	1	17
Positive without dpNET	0	17.9973
Positive with dpNET	1	18
Positive with dpNET	1	18
Positive without dpNET	1	18
Positive without dpNET	0	19.1808
Positive with dpNET	1	20
Positive with dpNET	1	20
Positive without dpNET	1	21
Positive without dpNET	1	21
Positive with dpNET	1	22
Negative with dpNET	1	22
Positive with dpNET	1	22
Positive with dpNET	1	22
Positive without dpNET	1	23
Positive without dpNET	1	23
Positive without dpNET	0	23.6274
Positive with dpNET	1	24
Positive without dpNET	1	24
Positive without dpNET	1	24
Positive with dpNET	1	24
Positive with dpNET	1	24
Positive without dpNET	0	24.2082
Positive with dpNET	1	25
Positive without dpNET	1	25
Positive without dpNET	1	26
Positive without dpNET	1	26
Positive without dpNET	1	26
Positive without dpNET	1	27
Positive without dpNET	1	28
Positive without dpNET	1	28
Positive with dpNET	1	28
Positive without dpNET	1	28
Positive without dpNET	1	28
Positive without dpNET	0	28.6466
Negative without dpNET	0	28.9644
Positive without dpNET	1	29
Positive with dpNET	1	29
Positive without dpNET	1	29
Negative with dpNET	1	30
Positive with dpNET	1	30
Positive with dpNET	1	30
Positive with dpNET	1	30
Positive with dpNET	1	30
Positive without dpNET	1	30
Positive with dpNET	1	30
Positive with dpNET	1	30
Positive without dpNET	0	30.2164
Positive without dpNET	0	30.8137
Positive without dpNET	1	31
Positive without dpNET	1	31
Positive without dpNET	1	32
Positive with dpNET	1	32
Positive with dpNET	1	32
Positive with dpNET	1	32
Negative without dpNET	0	32.2849
Positive without dpNET	1	33
Positive with dpNET	1	33
Positive without dpNET	1	34
Positive without dpNET	1	34
Positive with dpNET	1	35
Positive without dpNET	1	35
Positive without dpNET	1	35
Positive without dpNET	1	35
Positive without dpNET	0	35.0247
Negative without dpNET	0	35.274
Negative without dpNET	0	35.6712
Positive without dpNET	1	36
Positive without dpNET	1	36
Positive with dpNET	1	36
Positive with dpNET	1	36
Positive without dpNET	1	36
Positive without dpNET	1	36
Negative without dpNET	0	36.0192
Positive without dpNET	0	36.3068
Positive with dpNET	1	37
Negative with dpNET	1	37
Positive without dpNET	1	37
Positive without dpNET	1	37
Positive without dpNET	1	37
Positive without dpNET	1	37
Positive without dpNET	1	37
Positive without dpNET	0	37.0301
Positive without dpNET	1	38
Positive without dpNET	1	38
Positive with dpNET	1	38
Positive without dpNET	1	38
Positive with dpNET	1	38
Positive without dpNET	0	38.0027
Positive without dpNET	0	38.0493
Positive without dpNET	1	39
Positive with dpNET	1	39
Positive without dpNET	1	40
Positive without dpNET	1	41
Positive with dpNET	1	41
Positive with dpNET	1	41
Positive without dpNET	0	41.8904
Negative with dpNET	1	42
Positive with dpNET	1	42
Positive without dpNET	1	42
Negative without dpNET	0	42.0411
Positive without dpNET	0	42.0493
Positive without dpNET	1	43
Positive without dpNET	1	44
Positive without dpNET	1	44
Positive without dpNET	1	44
Positive without dpNET	1	44
Positive without dpNET	1	44
Positive without dpNET	0	44.6548
Positive without dpNET	1	45
Positive without dpNET	1	45
Positive without dpNET	1	45
Positive without dpNET	1	45
Positive without dpNET	1	46
Positive with dpNET	1	46
Positive without dpNET	1	46
Negative without dpNET	0	46.3973
Positive without dpNET	0	46.4329
Positive with dpNET	1	47
Positive without dpNET	1	47
Positive with dpNET	1	47
Positive without dpNET	1	47
Positive with dpNET	1	47
Positive without dpNET	1	47
Positive without dpNET	1	47
Positive with dpNET	1	48
Positive without dpNET	1	48
Positive without dpNET	1	48
Positive without dpNET	1	48
Positive without dpNET	1	48
Positive without dpNET	1	48
Positive with dpNET	1	48
Negative without dpNET	0	48.2932
Negative without dpNET	0	49.4712
Positive without dpNET	0	49.6164
Positive without dpNET	1	50
Positive with dpNET	1	50
Positive without dpNET	0	50.3151
Positive without dpNET	0	50.526
Negative without dpNET	0	50.8603
Positive with dpNET	1	51
Positive without dpNET	1	51
Positive without dpNET	1	51
Positive without dpNET	1	52
Positive with dpNET	1	52
Negative without dpNET	0	52.5534
Positive with dpNET	1	53
Negative without dpNET	0	53.4384
Negative without dpNET	0	53.7425
Positive without dpNET	1	54
Negative with dpNET	1	54
Positive with dpNET	1	54
Positive without dpNET	1	54
Positive without dpNET	1	55
Positive with dpNET	1	55
Positive with dpNET	1	56
Positive without dpNET	1	56
Positive without dpNET	0	56.0767
Positive without dpNET	0	56.1123
Negative without dpNET	0	56.4959
Positive without dpNET	1	57
Positive without dpNET	1	57
Negative without dpNET	0	57.5836
Negative without dpNET	0	57.6521
Positive without dpNET	1	59
Positive with dpNET	1	59
Positive without dpNET	0	59.937
Positive without dpNET	1	60
Negative without dpNET	0	60.7973
Negative without dpNET	0	60.9397
Negative without dpNET	0	60.9945
Negative without dpNET	0	61.1836
Negative without dpNET	0	61.3945
Negative without dpNET	0	61.6
Negative with dpNET	1	62
Positive without dpNET	0	62.4164
Negative without dpNET	0	62.9562
Negative without dpNET	0	63.6384
Negative without dpNET	0	63.8849
Negative without dpNET	0	63.9233
Negative with dpNET	1	64
Negative with dpNET	1	64
Positive with dpNET	1	65
Negative without dpNET	0	65.7644
Positive without dpNET	0	66.1863
Negative without dpNET	0	66.3205
Positive without dpNET	0	67.8932
Negative without dpNET	0	67.9562
Negative with dpNET	1	68
Negative without dpNET	0	68.1699
Positive without dpNET	1	69
Positive without dpNET	0	71.5452
Negative without dpNET	0	72.1425
Negative without dpNET	0	72.5918
Positive without dpNET	1	73
Positive without dpNET	1	74
Negative without dpNET	0	74.2137
Negative without dpNET	0	74.4055
Negative with dpNET	1	76
Positive without dpNET	0	79.1753
Negative without dpNET	0	79.2027
Negative without dpNET	0	82.2767

## Sheet: Supp Fig 4
group	presentation
1	19
1	34
1	40
1	40
1	18
1	17
1	16
1	22
0	26
1	19
1	16
1	20
1	26
1	25
1	12
1	44
0	48
1	34
1	27
0	52
1	26
1	15
1	6
1	13
1	65
0	42
1	22
1	20
1	21
1	20
1	47
1	12
1	40
1	10
1	26
1	33
0	40
1	5
1	24
1	21
1	41
1	30
1	8
1	36
1	14
1	20
1	45
0	29
1	38
1	24
1	39
0	29
0	70
1	30
0	40
1	44
1	21
1	43
1	30
1	18
1	12
1	27
1	40
1	36
1	18
0	56
1	22
1	33
1	20
1	36
1	25
1	21
0	30
0	58
1	16
0	59
1	43
0	32
1	39
1	29
0	17
0	66
1	29
1	18
0	29
0	44
0	58
1	44
0	52
0	62
0	53
1	13
1	19
0	53
1	7
1	22
1	52
0	64
0	12
1	60
0	56
1	23
1	22
1	35
1	17
1	22
1	23
1	28
0	50
1	49
0	68
1	16
0	18
0	42
1	22
1	28
0	28
1	28
0	76
0	28
1	35
1	20
1	67
1	13
1	27
1	14
1	29
1	26
1	15
1	17
1	17
1	29
0	64
1	21
1	9
1	17
0	18
1	27
0	28
0	58
1	32
1	26
0	51
1	30
1	20
1	35
1	29
1	19
0	17
1	35
1	36
1	34
1	23
1	12
1	22
1	20
0	51
0	54
0	29
0	27
0	64
1	58
1	30
1	14
1	15
0	34
0	13
1	18
1	33
1	38
1	20
0	18
1	35
1	54
1	28
1	33
1	30
1	36
1	24
1	8
1	18
1	28
1	24
1	29
1	18
1	25
1	38
1	28
1	20
1	22
1	25
1	38
1	33
1	27
1	24
1	36
1	30
1	46
1	26
1	73
1	16
1	30
1	18
1	18
1	46
1	24
1	26
1	31
1	26

## Sheet: Supp Fig 5
group	total_score
1	4
1	4
1	4
1	4
1	4
1	2
1	4
1	3
1	4
1	2
1	4
1	4
1	4
0	2
1	4
1	5
1	5
1	4
1	5
1	2
1	2
1	5
1	4
1	2
1	4
1	2
0	0
1	4
1	5
1	5
0	0
1	3
1	4
1	5
1	4
1	3
1	1
0	0
1	1
1	2
1	4
1	4
1	2
1	5
1	4
1	2
1	5
1	5
1	5
0	0
1	3
1	5
1	4
1	5
1	1
1	3
1	5
1	4
1	5
1	5
1	5
1	4
0	1
1	4
1	5
1	4
1	5
1	2
0	1
0	0
1	4
0	0
1	4
1	4
1	2
1	4
1	3
1	2
1	4
1	4
1	5
1	2
0	0
1	4
1	5
1	5
1	4
1	3
1	5
1	3
0	2
0	0
1	3
1	3
1	5
0	0
1	3
0	1
1	1
1	4
1	3
0	2
1	3
0	1
1	3
1	5
0	3
0	1
0	0
1	4
0	0
0	1
0	2
1	5
1	5
0	0
1	5
1	5
1	3
0	0
0	4
1	5
1	3
0	0
1	2
1	4
1	4
1	5
1	4
1	3
1	2
0	0
1	3
0	0
1	4
1	5
0	1
0	1
1	2
1	3
1	4
0	1
1	2
0	1
0	2
1	5
1	4
1	2
1	4
1	4
1	4
1	2
1	3
1	4
1	1
1	4
1	5
1	4
1	4
0	1
1	5
1	5
1	2
1	4
1	3
0	1
1	2
0	1
0	0
1	4
1	2
0	0
1	3
1	3
1	3
1	5
1	4
1	5
1	5
0	1
1	5
1	5
1	4
1	2
1	4
1	5
1	5
0	0
0	1
0	1
0	1
0	1
1	1
1	2
1	2
1	1
1	5
0	1
0	1
1	5
1	3
1	5
1	4
0	2
1	1
1	4
1	3
1	4
1	4

[truncated: 4 more sheets: Supp Table 3, Supp Table 4, Supp Table 5, Table 1]
